# Supplementary material for: Mediation Role of Gut Microbiota in the Causal Relationship Between m6A Regulatory Genes and Metabolic Dysfunction-Associated Steatotic Liver Disease: A Mendelian Randomization Study
Source: Biomedicines. 2026 Mar 11;14(3):630. doi: 10.3390/biomedicines14030630 (PMC13023808; doi:10.3390/biomedicines14030630)
Supplement: Supplementary file 1 [file biomedicines-14-00630-s001.zip]

Archive with 10 entries (10 files):
- Supplementary Figure.pdf
- Supplementary Table S1_The R2 and F of MR analysis.pdf
- Supplementary Table S2_4 alternative MR analysis of Causal Effects of m6A RegulatoryGenes on MASLD.xlsx
- Supplementary Table S3_All results of MRanalysis (the Heterogeneity p-value, Pleiotropy p-value, MR-PRESSO p-value).pdf
- Supplementary Table S4_4 alternative MRanalysis of Causal Effects of gut microbiota on MASLD.xlsx
- Supplementary Table S5_4 alternative MR analysis of reverseMR analyses.xlsx
- Supplementary Table S6_4 alternative MRanalysis of ALKBH3 expression and gut microbiota.xlsx
- Supplementary Table S7_4 alternative MR analysis ofALKBH5 expression and gut microbiota.xlsx
- Supplementary Table S8_4 alternative MR analysis of CBLL1 expression and gutmicrobiota.xlsx
- Supplementary Table S9_4 alternative MR analysisof RBM15B expression and gut microbiota.xlsx
