# Supplementary material for: Mediation Role of Gut Microbiota in the Causal Relationship Between m6A Regulatory Genes and Metabolic Dysfunction-Associated Steatotic Liver Disease: A Mendelian Randomization Study
Source: Biomedicines. 2026 Mar 11;14(3):630. doi: 10.3390/biomedicines14030630 (PMC13023808; doi:10.3390/biomedicines14030630)
Supplement: Supplementary file 1 [file biomedicines-14-00630-s001.zip › Supplementary Table S2_4 alternative MR analysis of Causal Effects of m6A RegulatoryGenes on MASLD.xlsx]

## Sheet: Supplementary Table 2
id	nsnp	method	b	se	or	or_lci95	or_uci95	pvalue
ALKBH1	14	MR Egger	0.129988	0.100781	1.13881	0.934687	1.38752	0.221424
ALKBH1	14	Weighted median	-0.030318	0.0643169	0.970137	0.855235	1.10048	0.637366
ALKBH1	14	Inverse variance weighted	0.0253325	0.0542438	1.02566	0.922207	1.14071	0.640491
ALKBH1	14	Simple mode	-0.0128918	0.113867	0.987191	0.789725	1.23403	0.911588
ALKBH1	14	Weighted mode	0.00825503	0.0684352	1.00829	0.881722	1.15302	0.905832
ALKBH3	9	MR Egger	0.201187	0.123207	1.22285	0.960503	1.55686	0.146504
ALKBH3	9	Weighted median	0.180194	0.0726466	1.19745	1.03853	1.38069	0.0131227
ALKBH3	9	Inverse variance weighted	0.155052	0.0581172	1.16772	1.042	1.30861	0.00763211
ALKBH3	9	Simple mode	0.201245	0.130513	1.22292	0.946902	1.57941	0.161656
ALKBH3	9	Weighted mode	0.17393	0.0805915	1.18997	1.0161	1.3936	0.0629684
ALKBH5	8	MR Egger	-0.137121	0.129585	0.871865	0.676307	1.12397	0.330716
ALKBH5	8	Weighted median	-0.141455	0.0591082	0.868094	0.773131	0.974722	0.0167042
ALKBH5	8	Inverse variance weighted	-0.114382	0.0502759	0.891917	0.808218	0.984283	0.0229003
ALKBH5	8	Simple mode	-0.19242	0.0870979	0.82496	0.695495	0.978526	0.0628681
ALKBH5	8	Weighted mode	-0.153539	0.06593	0.857667	0.753699	0.975977	0.0527052
CBLL1	7	MR Egger	-0.356409	0.278782	0.700186	0.405424	1.20925	0.257218
CBLL1	7	Weighted median	-0.184387	0.0930483	0.831614	0.692975	0.99799	0.0475214
CBLL1	7	Inverse variance weighted	-0.270236	0.083445	0.763199	0.648049	0.898809	0.00120161
CBLL1	7	Simple mode	-0.265734	0.160098	0.766643	0.560165	1.04923	0.148019
CBLL1	7	Weighted mode	-0.19637	0.103306	0.821708	0.671091	1.00613	0.106044
CEBPZ	33	MR Egger	0.0417699	0.0552409	1.04265	0.935661	1.16188	0.455273
CEBPZ	33	Weighted median	0.0381737	0.0424268	1.03891	0.956014	1.129	0.368251
CEBPZ	33	Inverse variance weighted	0.0200578	0.0277178	1.02026	0.966311	1.07722	0.469285
CEBPZ	33	Simple mode	-0.0910509	0.0761135	0.912971	0.786444	1.05985	0.240387
CEBPZ	33	Weighted mode	0.0371714	0.0465489	1.03787	0.947371	1.13702	0.430441
FTO	11	MR Egger	-0.0641678	0.117414	0.937848	0.745053	1.18053	0.598002
FTO	11	Weighted median	0.0523096	0.0808709	1.0537	0.899247	1.23469	0.517743
FTO	11	Inverse variance weighted	0.116083	0.064388	1.12309	0.989934	1.27416	0.0714078
FTO	11	Simple mode	0.0783667	0.112704	1.08152	0.867158	1.34887	0.502686
FTO	11	Weighted mode	0.0587096	0.0853887	1.06047	0.897042	1.25367	0.507365
KIAA1429	7	MR Egger	0.241236	0.247884	1.27282	0.783004	2.06905	0.37516
KIAA1429	7	Weighted median	0.104723	0.106474	1.1104	0.901256	1.36809	0.325333
KIAA1429	7	Inverse variance weighted	0.0451117	0.086785	1.04614	0.882508	1.24012	0.603196
KIAA1429	7	Simple mode	0.0218447	0.194535	1.02209	0.698064	1.49651	0.914255
KIAA1429	7	Weighted mode	0.131636	0.113093	1.14069	0.913907	1.42376	0.288626
METTL14	11	MR Egger	-0.103303	0.155402	0.901854	0.665051	1.22297	0.522879
METTL14	11	Weighted median	-0.0632856	0.0817818	0.938675	0.799653	1.10187	0.439029
METTL14	11	Inverse variance weighted	-0.0727867	0.0661231	0.929799	0.816778	1.05846	0.270994
METTL14	11	Simple mode	-0.108678	0.131504	0.897019	0.693207	1.16075	0.427842
METTL14	11	Weighted mode	-0.0698868	0.0952796	0.932499	0.773651	1.12396	0.480101
METTL5	7	MR Egger	-0.0399131	0.0797095	0.960873	0.821894	1.12335	0.637819
METTL5	7	Weighted median	-0.0685285	0.065838	0.933767	0.820722	1.06238	0.297937
METTL5	7	Inverse variance weighted	-0.0975063	0.0581387	0.907097	0.809403	1.01658	0.0935167
METTL5	7	Simple mode	-0.117887	0.108446	0.888796	0.718606	1.09929	0.31874
METTL5	7	Weighted mode	-0.0646982	0.0696067	0.93735	0.817808	1.07437	0.388505
METTL7A	18	MR Egger	0.00262169	0.0924424	1.00263	0.836469	1.20179	0.977726
METTL7A	18	Weighted median	0.023725	0.0472571	1.02401	0.933421	1.12339	0.615639
METTL7A	18	Inverse variance weighted	-0.00618266	0.0445009	0.993836	0.910825	1.08441	0.889503
METTL7A	18	Simple mode	0.0209928	0.0748312	1.02121	0.8819	1.18254	0.782452
METTL7A	18	Weighted mode	0.0118784	0.0465677	1.01195	0.923676	1.10866	0.801723
RBM15	5	MR Egger	-0.0273547	0.128966	0.973016	0.755687	1.25285	0.845617
RBM15	5	Weighted median	-0.0272762	0.0626221	0.973092	0.860695	1.10017	0.66315
RBM15	5	Inverse variance weighted	-0.00133641	0.0557449	0.998664	0.8953	1.11396	0.980874
RBM15	5	Simple mode	-0.0204086	0.0866099	0.979798	0.826824	1.16108	0.825286
RBM15	5	Weighted mode	-0.0298827	0.0653893	0.970559	0.853811	1.10327	0.671391
RBM15B	8	MR Egger	-0.33511	0.112888	0.715259	0.573286	0.892391	0.0250052
RBM15B	8	Weighted median	-0.23474	0.0771382	0.790777	0.679818	0.919846	0.00234149
RBM15B	8	Inverse variance weighted	-0.189293	0.065285	0.827544	0.728147	0.940509	0.00373774
RBM15B	8	Simple mode	-0.202873	0.108199	0.816382	0.660378	1.00924	0.10292
RBM15B	8	Weighted mode	-0.233752	0.0840528	0.791558	0.671329	0.933318	0.0272583
SMAD3	8	MR Egger	-0.171952	0.189113	0.84202	0.581228	1.21983	0.398267
SMAD3	8	Weighted median	-0.0474706	0.0891706	0.953639	0.800719	1.13576	0.594479
SMAD3	8	Inverse variance weighted	-0.0274613	0.0708323	0.972912	0.846798	1.11781	0.698242
SMAD3	8	Simple mode	-0.0816837	0.129944	0.921563	0.714355	1.18887	0.549561
SMAD3	8	Weighted mode	-0.055693	0.100447	0.945829	0.776802	1.15164	0.596532
WTAP	8	MR Egger	-0.0665177	0.0514037	0.935646	0.845972	1.03483	0.243231
WTAP	8	Weighted median	-0.0333858	0.0471952	0.967165	0.881713	1.0609	0.479319
WTAP	8	Inverse variance weighted	0.000723103	0.042063	1.00072	0.92153	1.08672	0.986284
WTAP	8	Simple mode	0.205917	0.0891295	1.22865	1.03172	1.46318	0.0541615
WTAP	8	Weighted mode	-0.0333143	0.0443183	0.967234	0.886762	1.05501	0.476736
YTHDF3	7	MR Egger	-0.0391547	0.124631	0.961602	0.753195	1.22767	0.766081
YTHDF3	7	Weighted median	-0.0599054	0.0695477	0.941854	0.821832	1.0794	0.389041
YTHDF3	7	Inverse variance weighted	-0.0435033	0.0583677	0.957429	0.853932	1.07347	0.456071
YTHDF3	7	Simple mode	-0.0475547	0.0935068	0.953558	0.793876	1.14536	0.629208
YTHDF3	7	Weighted mode	-0.0568579	0.0782599	0.944728	0.810384	1.10134	0.494871
