# Supplementary material for: Mediation Role of Gut Microbiota in the Causal Relationship Between m6A Regulatory Genes and Metabolic Dysfunction-Associated Steatotic Liver Disease: A Mendelian Randomization Study
Source: Biomedicines. 2026 Mar 11;14(3):630. doi: 10.3390/biomedicines14030630 (PMC13023808; doi:10.3390/biomedicines14030630)
Supplement: Supplementary file 1 [file biomedicines-14-00630-s001.zip › Supplementary Table S4_4 alternative MRanalysis of Causal Effects of gut microbiota on MASLD.xlsx]

## Sheet: Supplementary Table 4
id	nsnp	method	b	se	or	or_lci95	or_uci95	pvalue
GCST90032189	6	MR Egger	-0.68803	0.603743	0.502565	0.153913	1.641	0.31806
GCST90032189	6	Weighted median	-0.24418	0.222829	0.783346	0.506148	1.21236	0.273158
GCST90032189	6	Inverse variance weighted	-0.36085	0.16638	0.697083	0.503106	0.965851	0.0300951
GCST90032189	6	Simple mode	-0.159191	0.307316	0.852833	0.466951	1.5576	0.626552
GCST90032189	6	Weighted mode	-0.17194	0.30001	0.842029	0.467686	1.516	0.591377
GCST90032204	9	MR Egger	0.607504	0.395667	1.83584	0.845352	3.98689	0.168564
GCST90032204	9	Weighted median	0.339878	0.212865	1.40478	0.925577	2.13207	0.110337
GCST90032204	9	Inverse variance weighted	0.376478	0.166395	1.45714	1.05163	2.01902	0.0236629
GCST90032204	9	Simple mode	0.156247	0.328761	1.16911	0.613776	2.22692	0.647307
GCST90032204	9	Weighted mode	0.15906	0.348577	1.17241	0.592058	2.32163	0.660299
GCST90032205	6	MR Egger	0.629649	0.487012	1.87695	0.722604	4.87535	0.265673
GCST90032205	6	Weighted median	0.59857	0.297398	1.81952	1.01579	3.25916	0.0441472
GCST90032205	6	Inverse variance weighted	0.564354	0.235764	1.75831	1.10767	2.79114	0.0166783
GCST90032205	6	Simple mode	0.585588	0.428377	1.79605	0.775668	4.15872	0.229881
GCST90032205	6	Weighted mode	0.63858	0.374622	1.89379	0.908756	3.94654	0.148991
GCST90032220	11	MR Egger	-0.228148	0.134669	0.796007	0.611342	1.03645	0.124482
GCST90032220	11	Weighted median	-0.136032	0.0627945	0.872815	0.771739	0.987129	0.0302881
GCST90032220	11	Inverse variance weighted	-0.111778	0.0469712	0.894243	0.815592	0.980479	0.0173262
GCST90032220	11	Simple mode	-0.188436	0.106131	0.828254	0.672703	1.01977	0.106199
GCST90032220	11	Weighted mode	-0.177794	0.0963463	0.837115	0.693064	1.01111	0.0947632
GCST90032233	8	MR Egger	0.310326	0.341319	1.36387	0.698612	2.66262	0.398296
GCST90032233	8	Weighted median	0.345397	0.168377	1.41255	1.0155	1.96485	0.0402346
GCST90032233	8	Inverse variance weighted	0.325731	0.134288	1.38504	1.06452	1.80207	0.0152823
GCST90032233	8	Simple mode	0.355935	0.250088	1.42751	0.874382	2.33056	0.197672
GCST90032233	8	Weighted mode	0.37689	0.254569	1.45774	0.88509	2.4009	0.182285
GCST90032254	5	MR Egger	2.96263	1.43713	19.3488	1.15702	323.568	0.131309
GCST90032254	5	Weighted median	0.583794	0.300033	1.79283	0.995738	3.22799	0.0516831
GCST90032254	5	Inverse variance weighted	0.565148	0.260187	1.75971	1.05673	2.93033	0.0298495
GCST90032254	5	Simple mode	0.385101	0.483964	1.46976	0.569231	3.79495	0.470745
GCST90032254	5	Weighted mode	0.907419	0.468765	2.47792	0.988703	6.21024	0.124984
GCST90032262	7	MR Egger	0.180475	0.212964	1.19779	0.789042	1.81827	0.435426
GCST90032262	7	Weighted median	0.12059	0.0656683	1.12816	0.991913	1.28313	0.0663063
GCST90032262	7	Inverse variance weighted	0.116426	0.0531339	1.12347	1.01236	1.24678	0.0284389
GCST90032262	7	Simple mode	0.13335	0.0958285	1.14265	0.946983	1.37875	0.21346
GCST90032262	7	Weighted mode	0.136359	0.0924806	1.14609	0.956091	1.37386	0.190798
GCST90032339	6	MR Egger	0.345983	1.11206	1.41338	0.159829	12.4986	0.771249
GCST90032339	6	Weighted median	-0.776178	0.401647	0.460161	0.209422	1.01111	0.0532991
GCST90032339	6	Inverse variance weighted	-0.674885	0.310408	0.509215	0.277126	0.935677	0.0296912
GCST90032339	6	Simple mode	-0.833038	0.558155	0.434727	0.145581	1.29816	0.195784
GCST90032339	6	Weighted mode	-0.83986	0.552276	0.431771	0.146267	1.27456	0.188808
GCST90032368	7	MR Egger	0.523357	0.256989	1.68768	1.01985	2.79283	0.0973025
GCST90032368	7	Weighted median	0.342418	0.151237	1.40835	1.04707	1.89429	0.0235667
GCST90032368	7	Inverse variance weighted	0.243517	0.114358	1.27573	1.01956	1.59625	0.0332187
GCST90032368	7	Simple mode	0.353221	0.19236	1.42365	0.976476	2.07559	0.11598
GCST90032368	7	Weighted mode	0.36129	0.181081	1.43518	1.00639	2.04666	0.0930459
GCST90032424	10	MR Egger	0.252525	0.364523	1.28727	0.630061	2.63002	0.50807
GCST90032424	10	Weighted median	0.294821	0.197514	1.34289	0.911825	1.97773	0.135527
GCST90032424	10	Inverse variance weighted	0.363757	0.155635	1.43873	1.06047	1.9519	0.0194262
GCST90032424	10	Simple mode	0.286428	0.293353	1.33166	0.749354	2.36647	0.354382
GCST90032424	10	Weighted mode	0.236095	0.277798	1.26629	0.734629	2.18274	0.417426
GCST90032428	9	MR Egger	0.457661	0.442048	1.58037	0.664479	3.75871	0.334955
GCST90032428	9	Weighted median	0.368518	0.252008	1.44559	0.882129	2.36897	0.143651
GCST90032428	9	Inverse variance weighted	0.403225	0.200415	1.49664	1.01047	2.21674	0.0442251
GCST90032428	9	Simple mode	0.374436	0.37373	1.45417	0.69902	3.02511	0.345734
GCST90032428	9	Weighted mode	0.38383	0.345718	1.4679	0.745444	2.89052	0.299148
GCST90032457	7	MR Egger	-0.116867	0.214604	0.889703	0.584213	1.35494	0.609446
GCST90032457	7	Weighted median	-0.290844	0.145832	0.747632	0.561763	0.995	0.0461113
GCST90032457	7	Inverse variance weighted	-0.252433	0.11474	0.776908	0.620442	0.972834	0.0278041
GCST90032457	7	Simple mode	-0.41259	0.215467	0.661933	0.433916	1.00977	0.104003
GCST90032457	7	Weighted mode	-0.418546	0.19172	0.658003	0.45189	0.958128	0.0717532
GCST90032478	9	MR Egger	-0.112657	0.528248	0.893457	0.317263	2.5161	0.837199
GCST90032478	9	Weighted median	0.286085	0.230385	1.33121	0.847497	2.09099	0.21432
GCST90032478	9	Inverse variance weighted	0.419599	0.174601	1.52135	1.08045	2.14216	0.0162525
GCST90032478	9	Simple mode	0.29459	0.310358	1.34258	0.73073	2.46672	0.370311
GCST90032478	9	Weighted mode	0.298331	0.289529	1.34761	0.764032	2.37692	0.332965
GCST90032493	10	MR Egger	0.439067	0.272705	1.55126	0.908978	2.64737	0.146054
GCST90032493	10	Weighted median	0.319997	0.172601	1.37712	0.981866	1.9315	0.0637434
GCST90032493	10	Inverse variance weighted	0.273529	0.131808	1.3146	1.0153	1.70212	0.0379667
GCST90032493	10	Simple mode	0.301218	0.26293	1.3515	0.807247	2.2627	0.281501
GCST90032493	10	Weighted mode	0.328446	0.249486	1.38881	0.851679	2.26469	0.220547
GCST90032501	12	MR Egger	-0.291527	0.279215	0.747122	0.432234	1.29141	0.321024
GCST90032501	12	Weighted median	-0.156597	0.0892651	0.855049	0.717806	1.01853	0.0793808
GCST90032501	12	Inverse variance weighted	-0.142022	0.0691317	0.867602	0.75766	0.993497	0.0399393
GCST90032501	12	Simple mode	-0.260518	0.146012	0.770653	0.578856	1.026	0.101962
GCST90032501	12	Weighted mode	-0.249509	0.144144	0.779183	0.587411	1.03356	0.11137
GCST90032537	10	MR Egger	0.642099	0.483746	1.90047	0.736354	4.90494	0.221022
GCST90032537	10	Weighted median	0.507552	0.338095	1.66122	0.856318	3.2227	0.133301
GCST90032537	10	Inverse variance weighted	0.549728	0.264314	1.73278	1.03218	2.90893	0.0375415
GCST90032537	10	Simple mode	0.354138	0.535305	1.42495	0.499045	4.06875	0.524825
GCST90032537	10	Weighted mode	0.347462	0.477635	1.41547	0.555047	3.6097	0.485435
GCST90032565	9	MR Egger	-1.08305	0.65101	0.338561	0.0945119	1.2128	0.140132
GCST90032565	9	Weighted median	-0.488372	0.258845	0.613625	0.369462	1.01915	0.0591963
GCST90032565	9	Inverse variance weighted	-0.512927	0.21327	0.598741	0.394184	0.909449	0.0161701
GCST90032565	9	Simple mode	-0.678563	0.427526	0.507345	0.219476	1.17279	0.151132
GCST90032565	9	Weighted mode	-0.597462	0.433697	0.550206	0.235155	1.28735	0.205633
GCST90032575	14	MR Egger	-0.439236	0.278284	0.644529	0.373562	1.11204	0.140464
GCST90032575	14	Weighted median	-0.147645	0.0869242	0.862737	0.727591	1.02299	0.0894044
GCST90032575	14	Inverse variance weighted	-0.158476	0.0687112	0.853443	0.74591	0.976479	0.0210876
GCST90032575	14	Simple mode	-0.151757	0.156564	0.859197	0.632154	1.16778	0.350086
GCST90032575	14	Weighted mode	-0.146392	0.138706	0.863819	0.658194	1.13368	0.310457
GCST90032639	12	MR Egger	-1.0149	0.467964	0.362438	0.144842	0.906929	0.0552858
GCST90032639	12	Weighted median	-0.4876	0.273304	0.614099	0.359416	1.04925	0.0744087
GCST90032639	12	Inverse variance weighted	-0.516026	0.202081	0.596888	0.401678	0.886967	0.0106628
GCST90032639	12	Simple mode	-0.458313	0.461011	0.63235	0.256175	1.56091	0.341518
GCST90032639	12	Weighted mode	-0.492739	0.451768	0.61095	0.252031	1.48101	0.298723
