# Supplementary material for: Mediation Role of Gut Microbiota in the Causal Relationship Between m6A Regulatory Genes and Metabolic Dysfunction-Associated Steatotic Liver Disease: A Mendelian Randomization Study
Source: Biomedicines. 2026 Mar 11;14(3):630. doi: 10.3390/biomedicines14030630 (PMC13023808; doi:10.3390/biomedicines14030630)
Supplement: Supplementary file 1 [file biomedicines-14-00630-s001.zip › Supplementary Table S5_4 alternative MR analysis of reverseMR analyses.xlsx]

## Sheet: Supplementary Table 5
id	nsnp	method	b	se	or	or_lci95	or_uci95	pvalue
GCST90032189	68	MR Egger	0.000228188	0.0315635	1.00023	0.940225	1.06406	0.994254
GCST90032189	68	Weighted median	-0.0131591	0.0229075	0.986927	0.943595	1.03225	0.565665
GCST90032189	68	Inverse variance weighted	-0.0246116	0.0132659	0.975689	0.950647	1.00139	0.0635594
GCST90032189	68	Simple mode	-0.0515069	0.044696	0.949797	0.870131	1.03676	0.253259
GCST90032189	68	Weighted mode	-0.0129103	0.0272565	0.987173	0.935819	1.04134	0.637282
GCST90032204	68	MR Egger	0.0108399	0.0249739	1.0109	0.962608	1.06161	0.665667
GCST90032204	68	Weighted median	0.0175392	0.0156344	1.01769	0.986981	1.04936	0.261932
GCST90032204	68	Inverse variance weighted	-0.00350183	0.0104491	0.996504	0.976303	1.01712	0.737527
GCST90032204	68	Simple mode	0.0112285	0.0325424	1.01129	0.948803	1.0779	0.731142
GCST90032204	68	Weighted mode	0.0214097	0.0214523	1.02164	0.979575	1.06551	0.321862
GCST90032205	68	MR Egger	0.0180534	0.0208065	1.01822	0.977529	1.0606	0.388714
GCST90032205	68	Weighted median	0.00957072	0.0144819	1.00962	0.981362	1.03868	0.508693
GCST90032205	68	Inverse variance weighted	-0.00435665	0.00874483	0.995653	0.978733	1.01287	0.618345
GCST90032205	68	Simple mode	0.0143512	0.0279137	1.01445	0.960444	1.0715	0.608855
GCST90032205	68	Weighted mode	0.0109641	0.017942	1.01102	0.976088	1.04721	0.543212
GCST90032220	68	MR Egger	-0.0564849	0.0809734	0.945081	0.806386	1.10763	0.487894
GCST90032220	68	Weighted median	0.0266929	0.0612094	1.02705	0.910941	1.15796	0.66277
GCST90032220	68	Inverse variance weighted	-0.000704494	0.0340315	0.999296	0.934815	1.06822	0.983484
GCST90032220	68	Simple mode	0.0224954	0.113491	1.02275	0.818774	1.27754	0.843479
GCST90032220	68	Weighted mode	0.0224954	0.076068	1.02275	0.881088	1.18719	0.768353
GCST90032233	68	MR Egger	-0.0142095	0.0345091	0.985891	0.921413	1.05488	0.681849
GCST90032233	68	Weighted median	-0.0119115	0.0239148	0.988159	0.94291	1.03558	0.618426
GCST90032233	68	Inverse variance weighted	-0.0283357	0.0144175	0.972062	0.944978	0.999923	0.0493708
GCST90032233	68	Simple mode	-0.0264357	0.0433487	0.973911	0.894582	1.06027	0.544032
GCST90032233	68	Weighted mode	-0.0165326	0.0293498	0.983603	0.928618	1.04184	0.575114
GCST90032254	68	MR Egger	-0.00875146	0.0243592	0.991287	0.945071	1.03976	0.720542
GCST90032254	68	Weighted median	0.025822	0.0166782	1.02616	0.993156	1.06026	0.121561
GCST90032254	68	Inverse variance weighted	0.00727703	0.0102307	1.0073	0.987306	1.02771	0.476904
GCST90032254	68	Simple mode	0.022614	0.0378066	1.02287	0.949816	1.10155	0.551757
GCST90032254	68	Weighted mode	0.0289983	0.0240274	1.02942	0.982067	1.07906	0.231719
GCST90032262	68	MR Egger	-0.0785363	0.0991789	0.924469	0.761148	1.12283	0.431277
GCST90032262	68	Weighted median	-0.0730572	0.067749	0.929548	0.813959	1.06155	0.280877
GCST90032262	68	Inverse variance weighted	-0.0269905	0.041475	0.973371	0.897375	1.0558	0.515199
GCST90032262	68	Simple mode	-0.0374292	0.130922	0.963263	0.74525	1.24505	0.775845
GCST90032262	68	Weighted mode	-0.0834544	0.0845644	0.919933	0.779424	1.08577	0.327255
GCST90032339	68	MR Egger	0.0204399	0.0171631	1.02065	0.986887	1.05557	0.23795
GCST90032339	68	Weighted median	0.0110164	0.012766	1.01108	0.986093	1.0367	0.388169
GCST90032339	68	Inverse variance weighted	0.0109342	0.00721347	1.01099	0.996801	1.02539	0.129569
GCST90032339	68	Simple mode	0.0286656	0.0252967	1.02908	0.979301	1.08139	0.26118
GCST90032339	68	Weighted mode	0.0134114	0.0159418	1.0135	0.982324	1.04567	0.403187
GCST90032368	68	MR Egger	0.0133442	0.0385535	1.01343	0.939676	1.09298	0.730351
GCST90032368	68	Weighted median	-0.00550585	0.0268027	0.994509	0.943613	1.04815	0.837243
GCST90032368	68	Inverse variance weighted	-0.0260996	0.0162365	0.974238	0.943722	1.00574	0.107952
GCST90032368	68	Simple mode	-0.0631323	0.0557739	0.938819	0.841601	1.04727	0.261698
GCST90032368	68	Weighted mode	-0.00184799	0.0356146	0.998154	0.930854	1.07032	0.958772
GCST90032424	68	MR Egger	0.0258902	0.025889	1.02623	0.975454	1.07965	0.32094
GCST90032424	68	Weighted median	0.0174703	0.0161787	1.01762	0.985861	1.05041	0.280218
GCST90032424	68	Inverse variance weighted	0.011379	0.0108307	1.01144	0.990199	1.03314	0.293432
GCST90032424	68	Simple mode	-0.00650093	0.0410393	0.99352	0.916734	1.07674	0.874612
GCST90032424	68	Weighted mode	0.0374529	0.025541	1.03816	0.987472	1.09146	0.147223
GCST90032428	68	MR Egger	0.0247202	0.0183784	1.02503	0.988762	1.06262	0.183207
GCST90032428	68	Weighted median	0.0115787	0.0124121	1.01165	0.987332	1.03656	0.350895
GCST90032428	68	Inverse variance weighted	-0.000220358	0.00772431	0.99978	0.984757	1.01503	0.977241
GCST90032428	68	Simple mode	-0.00467836	0.0251706	0.995333	0.94742	1.04567	0.853111
GCST90032428	68	Weighted mode	0.0102017	0.0161842	1.01025	0.978711	1.04281	0.530608
GCST90032457	68	MR Egger	-0.0039236	0.0439943	0.996084	0.913792	1.08579	0.929206
GCST90032457	68	Weighted median	-0.016864	0.0259755	0.983277	0.93447	1.03463	0.516191
GCST90032457	68	Inverse variance weighted	0.00673875	0.0183617	1.00676	0.971173	1.04365	0.713619
GCST90032457	68	Simple mode	-0.00699872	0.0555003	0.993026	0.890672	1.10714	0.900029
GCST90032457	68	Weighted mode	-0.0221501	0.0345349	0.978093	0.914079	1.04659	0.523463
GCST90032478	68	MR Egger	-0.00520876	0.0265305	0.994805	0.944397	1.0479	0.844954
GCST90032478	68	Weighted median	0.0108805	0.0159933	1.01094	0.979742	1.04313	0.496307
GCST90032478	68	Inverse variance weighted	-0.00884699	0.0110688	0.991192	0.96992	1.01293	0.42413
GCST90032478	68	Simple mode	0.00497028	0.0330446	1.00498	0.941956	1.07223	0.880892
GCST90032478	68	Weighted mode	0.0173626	0.0217154	1.01751	0.975115	1.06176	0.426794
GCST90032493	68	MR Egger	0.0193948	0.0319638	1.01958	0.957668	1.0855	0.546083
GCST90032493	68	Weighted median	0.00502015	0.0219743	1.00503	0.962665	1.04926	0.819292
GCST90032493	68	Inverse variance weighted	-0.0149631	0.0134745	0.985148	0.959471	1.01151	0.266795
GCST90032493	68	Simple mode	-0.0058449	0.044188	0.994172	0.911692	1.08411	0.895164
GCST90032493	68	Weighted mode	0.0200644	0.027555	1.02027	0.966626	1.07688	0.469053
GCST90032501	68	MR Egger	-0.0425328	0.0524217	0.958359	0.864781	1.06206	0.420075
GCST90032501	68	Weighted median	-0.00901904	0.0361214	0.991022	0.923285	1.06373	0.802829
GCST90032501	68	Inverse variance weighted	-0.0162127	0.0219182	0.983918	0.942544	1.02711	0.459489
GCST90032501	68	Simple mode	0.0291448	0.0626513	1.02957	0.9106	1.16409	0.643303
GCST90032501	68	Weighted mode	0.00935437	0.0414544	1.0094	0.930628	1.09484	0.822157
GCST90032537	68	MR Egger	0.00266862	0.0134002	1.00267	0.97668	1.02936	0.842759
GCST90032537	68	Weighted median	0.00507729	0.00930928	1.00509	0.986917	1.0236	0.585478
GCST90032537	68	Inverse variance weighted	0.00158703	0.00563194	1.00159	0.990593	1.01271	0.778104
GCST90032537	68	Simple mode	0.00341911	0.0189313	1.00342	0.966875	1.04136	0.857222
GCST90032537	68	Weighted mode	0.00257409	0.01193	1.00258	0.979406	1.0263	0.829826
GCST90032565	68	MR Egger	-0.019546	0.0240422	0.980644	0.935505	1.02796	0.419149
GCST90032565	68	Weighted median	0.00316207	0.015492	1.00317	0.973164	1.03409	0.838268
GCST90032565	68	Inverse variance weighted	-0.0148863	0.0100326	0.985224	0.96604	1.00479	0.137862
GCST90032565	68	Simple mode	-0.0125367	0.0318708	0.987542	0.92774	1.0512	0.695302
GCST90032565	68	Weighted mode	-0.0022627	0.0202011	0.99774	0.959007	1.03804	0.911152
GCST90032575	68	MR Egger	-0.0378127	0.0498697	0.962893	0.873229	1.06176	0.451012
GCST90032575	68	Weighted median	-0.0180607	0.033055	0.982101	0.920491	1.04784	0.584801
GCST90032575	68	Inverse variance weighted	-0.0139008	0.020847	0.986195	0.946711	1.02733	0.504897
GCST90032575	68	Simple mode	-0.0639813	0.0595347	0.938023	0.834711	1.05412	0.286369
GCST90032575	68	Weighted mode	-0.00572657	0.0419007	0.99429	0.915896	1.07939	0.891702
GCST90032639	68	MR Egger	-0.0206444	0.0174171	0.979567	0.946692	1.01358	0.240153
GCST90032639	68	Weighted median	-0.00896199	0.011356	0.991078	0.969263	1.01338	0.430002
GCST90032639	68	Inverse variance weighted	-0.0144434	0.00727394	0.98566	0.971708	0.999814	0.0470741
GCST90032639	68	Simple mode	-0.0390567	0.0227865	0.961696	0.91969	1.00562	0.0911466
GCST90032639	68	Weighted mode	-0.0116283	0.0158806	0.988439	0.958147	1.01969	0.466577
