# Supplementary material for: Mediation Role of Gut Microbiota in the Causal Relationship Between m6A Regulatory Genes and Metabolic Dysfunction-Associated Steatotic Liver Disease: A Mendelian Randomization Study
Source: Biomedicines. 2026 Mar 11;14(3):630. doi: 10.3390/biomedicines14030630 (PMC13023808; doi:10.3390/biomedicines14030630)
Supplement: Supplementary file 1 [file biomedicines-14-00630-s001.zip › Supplementary Table S6_4 alternative MRanalysis of ALKBH3 expression and gut microbiota.xlsx]

## Sheet: Supplementary Table 6
id	nsnp	method	b	se	or	or_lci95	or_uci95	pvalue
GCST90032189	8	MR Egger	-0.0494856	0.0825073	0.951719	0.809612	1.11877	0.570598
GCST90032189	8	Weighted median	-0.044879	0.0385003	0.956113	0.886619	1.03105	0.243745
GCST90032189	8	Inverse variance weighted	-0.0351826	0.0345604	0.965429	0.902198	1.03309	0.308677
GCST90032189	8	Simple mode	0.00694798	0.0688937	1.00697	0.87978	1.15255	0.922497
GCST90032189	8	Weighted mode	-0.0474393	0.0370383	0.953668	0.88689	1.02547	0.241058
GCST90032204	8	MR Egger	0.0684696	0.0540848	1.07087	0.963159	1.19062	0.252457
GCST90032204	8	Weighted median	0.0422126	0.0283409	1.04312	0.986753	1.1027	0.136366
GCST90032204	8	Inverse variance weighted	0.0414051	0.0243935	1.04227	0.993614	1.09332	0.0896248
GCST90032204	8	Simple mode	0.0152842	0.0452262	1.0154	0.929267	1.10952	0.74531
GCST90032204	8	Weighted mode	0.0412681	0.030144	1.04213	0.982344	1.10556	0.213297
GCST90032205	8	MR Egger	0.0918948	0.0474617	1.09625	0.998871	1.20312	0.100974
GCST90032205	8	Weighted median	0.0476309	0.025178	1.04878	0.998284	1.10184	0.0585216
GCST90032205	8	Inverse variance weighted	0.0455451	0.0214063	1.0466	1.0036	1.09144	0.0333665
GCST90032205	8	Simple mode	0.0430356	0.0468769	1.04398	0.952331	1.14444	0.389127
GCST90032205	8	Weighted mode	0.0496696	0.0292243	1.05092	0.992419	1.11288	0.133006
GCST90032220	8	MR Egger	-0.225041	0.210717	0.798483	0.528323	1.20679	0.326604
GCST90032220	8	Weighted median	-0.106724	0.0989272	0.898773	0.740358	1.09109	0.280669
GCST90032220	8	Inverse variance weighted	-0.0559477	0.0937286	0.945589	0.786899	1.13628	0.550566
GCST90032220	8	Simple mode	-0.101977	0.168054	0.90305	0.649623	1.25534	0.563131
GCST90032220	8	Weighted mode	-0.0974614	0.107233	0.907137	0.735182	1.11931	0.39363
GCST90032233	8	MR Egger	-0.048288	0.0737821	0.952859	0.824564	1.10112	0.537075
GCST90032233	8	Weighted median	0.00857822	0.0391826	1.00862	0.934055	1.08913	0.826705
GCST90032233	8	Inverse variance weighted	0.00457587	0.0330641	1.00459	0.941548	1.07185	0.889929
GCST90032233	8	Simple mode	0.00420518	0.0688644	1.00421	0.87742	1.14933	0.953015
GCST90032233	8	Weighted mode	0.0101325	0.0400146	1.01018	0.933984	1.0926	0.807375
GCST90032254	8	MR Egger	-0.00651762	0.0555293	0.993504	0.89105	1.10774	0.910395
GCST90032254	8	Weighted median	-0.00862309	0.0303514	0.991414	0.934156	1.05218	0.776327
GCST90032254	8	Inverse variance weighted	-0.0201002	0.025045	0.9801	0.933151	1.02941	0.422226
GCST90032254	8	Simple mode	0.00567155	0.0482001	1.00569	0.915028	1.10533	0.909637
GCST90032254	8	Weighted mode	-0.00534959	0.0316666	0.994665	0.934806	1.05836	0.870626
GCST90032262	8	MR Egger	0.145877	0.248355	1.15705	0.71113	1.8826	0.578373
GCST90032262	8	Weighted median	0.065592	0.112498	1.06779	0.856498	1.33121	0.559859
GCST90032262	8	Inverse variance weighted	0.0456676	0.105456	1.04673	0.851269	1.28706	0.66498
GCST90032262	8	Simple mode	-0.282823	0.240917	0.753653	0.470001	1.20849	0.278807
GCST90032262	8	Weighted mode	0.0828038	0.115592	1.08633	0.866098	1.36256	0.496976
GCST90032339	8	MR Egger	-0.00586099	0.039154	0.994156	0.920717	1.07345	0.885914
GCST90032339	8	Weighted median	-0.0331873	0.0212941	0.967357	0.927814	1.00859	0.11911
GCST90032339	8	Inverse variance weighted	-0.0348384	0.0176594	0.965761	0.932906	0.999774	0.048518
GCST90032339	8	Simple mode	-0.000984544	0.0416113	0.999016	0.920772	1.08391	0.981784
GCST90032339	8	Weighted mode	-0.0335894	0.0218518	0.966968	0.926428	1.00928	0.168142
GCST90032368	8	MR Egger	-0.0807704	0.0868655	0.922405	0.778001	1.09361	0.388337
GCST90032368	8	Weighted median	-0.0601432	0.0447495	0.94163	0.862559	1.02795	0.178949
GCST90032368	8	Inverse variance weighted	-0.0544783	0.0391784	0.946979	0.876983	1.02256	0.164372
GCST90032368	8	Simple mode	-0.0792814	0.0774061	0.92378	0.793742	1.07512	0.339814
GCST90032368	8	Weighted mode	-0.0557581	0.0499813	0.945768	0.857511	1.04311	0.301429
GCST90032424	8	MR Egger	0.0768599	0.0560982	1.07989	0.967449	1.2054	0.219711
GCST90032424	8	Weighted median	0.0180513	0.0300579	1.01822	0.959961	1.08	0.548139
GCST90032424	8	Inverse variance weighted	0.0148025	0.0253016	1.01491	0.96581	1.06651	0.558519
GCST90032424	8	Simple mode	0.00488772	0.0506126	1.0049	0.909998	1.1097	0.925774
GCST90032424	8	Weighted mode	0.0227473	0.032337	1.02301	0.960181	1.08995	0.504496
GCST90032428	8	MR Egger	-0.0160425	0.0423175	0.984085	0.905756	1.06919	0.717668
GCST90032428	8	Weighted median	0.00421461	0.0218195	1.00422	0.962182	1.0481	0.846835
GCST90032428	8	Inverse variance weighted	0.0036161	0.0189093	1.00362	0.967107	1.04152	0.848342
GCST90032428	8	Simple mode	0.0371105	0.0370237	1.03781	0.965165	1.11592	0.349559
GCST90032428	8	Weighted mode	0.00768668	0.0233807	1.00772	0.962579	1.05497	0.751952
GCST90032457	8	MR Egger	0.0591375	0.0856247	1.06092	0.897011	1.25478	0.515594
GCST90032457	8	Weighted median	0.0171762	0.0447159	1.01732	0.931958	1.11051	0.700891
GCST90032457	8	Inverse variance weighted	0.00527426	0.0386188	1.00529	0.932004	1.08434	0.891369
GCST90032457	8	Simple mode	-0.0126694	0.0698722	0.987411	0.861036	1.13233	0.861253
GCST90032457	8	Weighted mode	0.0173188	0.0485998	1.01747	0.925023	1.11916	0.732074
GCST90032478	8	MR Egger	0.0184198	0.0526283	1.01859	0.918759	1.12927	0.738299
GCST90032478	8	Weighted median	-0.0118428	0.0272345	0.988227	0.936859	1.04241	0.663676
GCST90032478	8	Inverse variance weighted	-0.00520085	0.0237366	0.994813	0.94959	1.04219	0.826567
GCST90032478	8	Simple mode	-0.033551	0.0452309	0.967006	0.884968	1.05665	0.482365
GCST90032478	8	Weighted mode	0.0150005	0.0313955	1.01511	0.954531	1.07954	0.647359
GCST90032493	8	MR Egger	-0.0674398	0.078603	0.934784	0.801314	1.09048	0.423846
GCST90032493	8	Weighted median	-0.0250844	0.0372499	0.975228	0.906564	1.04909	0.500688
GCST90032493	8	Inverse variance weighted	-0.0296407	0.0336067	0.970794	0.908909	1.03689	0.377782
GCST90032493	8	Simple mode	0.0462908	0.0672034	1.04738	0.918119	1.19484	0.513115
GCST90032493	8	Weighted mode	-0.0289277	0.0388354	0.971487	0.900284	1.04832	0.480599
GCST90032501	8	MR Egger	0.226573	0.117971	1.25429	0.99536	1.58059	0.103184
GCST90032501	8	Weighted median	0.0179073	0.0696643	1.01807	0.888132	1.16702	0.797139
GCST90032501	8	Inverse variance weighted	0.0692622	0.0532079	1.07172	0.965581	1.18952	0.19301
GCST90032501	8	Simple mode	0.0251181	0.140767	1.02544	0.778189	1.35124	0.863434
GCST90032501	8	Weighted mode	0.0205567	0.0760849	1.02077	0.879352	1.18493	0.794814
GCST90032537	8	MR Egger	-0.0269561	0.030571	0.973404	0.916791	1.03351	0.411837
GCST90032537	8	Weighted median	-0.00396518	0.0167535	0.996043	0.963867	1.02929	0.812907
GCST90032537	8	Inverse variance weighted	0.00872179	0.0137882	1.00876	0.981863	1.03639	0.527026
GCST90032537	8	Simple mode	0.00851348	0.027243	1.00855	0.95611	1.06387	0.763763
GCST90032537	8	Weighted mode	-0.00135646	0.0176201	0.998644	0.964745	1.03374	0.940791
GCST90032565	8	MR Egger	0.00324125	0.0497503	1.00325	0.910038	1.106	0.950171
GCST90032565	8	Weighted median	-0.0292337	0.0265522	0.97119	0.921939	1.02307	0.270901
GCST90032565	8	Inverse variance weighted	-0.028924	0.0224385	0.97149	0.929691	1.01517	0.197387
GCST90032565	8	Simple mode	-0.018068	0.0428081	0.982094	0.903055	1.06805	0.685636
GCST90032565	8	Weighted mode	-0.0237701	0.0255816	0.97651	0.928755	1.02672	0.383714
GCST90032575	8	MR Egger	0.220356	0.111474	1.24652	1.00187	1.55091	0.0954525
GCST90032575	8	Weighted median	0.0324231	0.0652077	1.03295	0.909024	1.17378	0.619029
GCST90032575	8	Inverse variance weighted	0.0838665	0.0502772	1.08748	0.98543	1.20011	0.0952991
GCST90032575	8	Simple mode	0.0235214	0.126908	1.0238	0.798342	1.31293	0.858217
GCST90032575	8	Weighted mode	0.0300081	0.0732242	1.03046	0.892694	1.18949	0.694195
GCST90032639	8	MR Egger	-0.0133621	0.0381909	0.986727	0.915563	1.06342	0.738386
GCST90032639	8	Weighted median	-0.0225085	0.0206824	0.977743	0.9389	1.01819	0.276466
GCST90032639	8	Inverse variance weighted	-0.0238987	0.017225	0.976385	0.943971	1.00991	0.165306
GCST90032639	8	Simple mode	-0.0184799	0.031503	0.98169	0.922908	1.04422	0.575888
GCST90032639	8	Weighted mode	-0.0220506	0.0201418	0.978191	0.940326	1.01758	0.309851
