# Supplementary material for: Mediation Role of Gut Microbiota in the Causal Relationship Between m6A Regulatory Genes and Metabolic Dysfunction-Associated Steatotic Liver Disease: A Mendelian Randomization Study
Source: Biomedicines. 2026 Mar 11;14(3):630. doi: 10.3390/biomedicines14030630 (PMC13023808; doi:10.3390/biomedicines14030630)
Supplement: Supplementary file 1 [file biomedicines-14-00630-s001.zip › Supplementary Table S7_4 alternative MR analysis ofALKBH5 expression and gut microbiota.xlsx]

## Sheet: Supplementary Table 7
id	nsnp	method	b	se	or	or_lci95	or_uci95	pvalue
GCST90032189	8	MR Egger	0.0167479	0.0583077	1.01689	0.90707	1.14	0.783596
GCST90032189	8	Weighted median	-0.00691875	0.0309361	0.993105	0.934678	1.05518	0.823032
GCST90032189	8	Inverse variance weighted	-0.010609	0.024223	0.989447	0.943569	1.03756	0.661406
GCST90032189	8	Simple mode	-0.00683388	0.0400811	0.993189	0.918152	1.07436	0.869439
GCST90032189	8	Weighted mode	-0.0060113	0.0318035	0.994007	0.933937	1.05794	0.855445
GCST90032204	8	MR Egger	0.108518	0.043795	1.11463	1.02294	1.21453	0.0479433
GCST90032204	8	Weighted median	0.0311563	0.0224865	1.03165	0.987166	1.07813	0.165883
GCST90032204	8	Inverse variance weighted	0.0257493	0.0181939	1.02608	0.990138	1.06333	0.15699
GCST90032204	8	Simple mode	0.036348	0.0350877	1.03702	0.968096	1.11084	0.334694
GCST90032204	8	Weighted mode	0.035543	0.0229063	1.03618	0.99069	1.08376	0.164681
GCST90032205	8	MR Egger	-0.0369762	0.0571499	0.963699	0.861578	1.07792	0.541576
GCST90032205	8	Weighted median	-0.0290672	0.0224312	0.971351	0.929571	1.01501	0.195031
GCST90032205	8	Inverse variance weighted	-0.0283756	0.0220309	0.972023	0.930944	1.01492	0.197749
GCST90032205	8	Simple mode	-0.0790691	0.0459228	0.923976	0.844443	1.011	0.128782
GCST90032205	8	Weighted mode	-0.0231661	0.0275949	0.9771	0.925656	1.0314	0.428921
GCST90032220	8	MR Egger	0.00520356	0.149586	1.00522	0.749773	1.34769	0.973378
GCST90032220	8	Weighted median	0.147029	0.0757747	1.15839	0.998512	1.34386	0.0523372
GCST90032220	8	Inverse variance weighted	0.103599	0.062143	1.10916	0.981964	1.25282	0.0954916
GCST90032220	8	Simple mode	0.13847	0.1158	1.14852	0.915305	1.44114	0.270716
GCST90032220	8	Weighted mode	0.140644	0.086921	1.15101	0.970716	1.3648	0.149682
GCST90032233	8	MR Egger	0.0545308	0.0593662	1.05605	0.940046	1.18636	0.393758
GCST90032233	8	Weighted median	0.0301653	0.0308829	1.03062	0.970091	1.09494	0.328685
GCST90032233	8	Inverse variance weighted	0.0227489	0.0246627	1.02301	0.974735	1.07368	0.356319
GCST90032233	8	Simple mode	0.0226653	0.0423497	1.02292	0.941444	1.11146	0.60909
GCST90032233	8	Weighted mode	0.0326461	0.0323248	1.03318	0.969756	1.10076	0.346152
GCST90032254	8	MR Egger	0.0441944	0.0449691	1.04519	0.957007	1.14149	0.363672
GCST90032254	8	Weighted median	0.0100508	0.0217385	1.0101	0.967968	1.05407	0.64383
GCST90032254	8	Inverse variance weighted	0.00816643	0.0186817	1.0082	0.971951	1.0458	0.662013
GCST90032254	8	Simple mode	0.00538662	0.0314962	1.0054	0.945212	1.06942	0.869043
GCST90032254	8	Weighted mode	0.0110579	0.022655	1.01112	0.967204	1.05703	0.640396
GCST90032262	8	MR Egger	0.153208	0.174633	1.16557	0.827726	1.6413	0.414061
GCST90032262	8	Weighted median	-0.0224698	0.0996686	0.977781	0.80427	1.18872	0.821633
GCST90032262	8	Inverse variance weighted	0.0378661	0.0710691	1.03859	0.903545	1.19382	0.594167
GCST90032262	8	Simple mode	-0.116339	0.15796	0.890173	0.653155	1.2132	0.485365
GCST90032262	8	Weighted mode	-0.0693814	0.110836	0.932971	0.750797	1.15935	0.551183
GCST90032339	8	MR Egger	-0.0615888	0.0317038	0.940269	0.88362	1.00055	0.100076
GCST90032339	8	Weighted median	-0.0148825	0.0163943	0.985228	0.954073	1.0174	0.36399
GCST90032339	8	Inverse variance weighted	-0.00736844	0.0131708	0.992659	0.967361	1.01862	0.575853
GCST90032339	8	Simple mode	0.0337601	0.024419	1.03434	0.985998	1.08504	0.209306
GCST90032339	8	Weighted mode	-0.015169	0.0178036	0.984945	0.951169	1.01992	0.422392
GCST90032368	8	MR Egger	0.0228582	0.0703483	1.02312	0.891344	1.17438	0.756266
GCST90032368	8	Weighted median	-0.0284128	0.0362477	0.971987	0.905328	1.04355	0.433128
GCST90032368	8	Inverse variance weighted	-0.0311039	0.0292251	0.969375	0.915408	1.02652	0.287198
GCST90032368	8	Simple mode	-0.0945293	0.0519658	0.909801	0.821698	1.00735	0.111721
GCST90032368	8	Weighted mode	-0.0242691	0.0428028	0.976023	0.897482	1.06144	0.588428
GCST90032424	8	MR Egger	0.0532494	0.04543	1.05469	0.96484	1.15291	0.285578
GCST90032424	8	Weighted median	-0.00141416	0.023339	0.998587	0.953936	1.04533	0.951684
GCST90032424	8	Inverse variance weighted	-0.00426793	0.0188731	0.995741	0.95958	1.03326	0.821094
GCST90032424	8	Simple mode	-0.00466588	0.0338448	0.995345	0.93146	1.06361	0.894232
GCST90032424	8	Weighted mode	0.00158012	0.0254772	1.00158	0.952795	1.05287	0.95228
GCST90032428	8	MR Egger	-0.0526472	0.0339516	0.948715	0.887637	1.01399	0.171964
GCST90032428	8	Weighted median	-0.00717233	0.0181576	0.992853	0.95814	1.02882	0.69284
GCST90032428	8	Inverse variance weighted	6.30005e-06	0.0144527	1.00001	0.972076	1.02874	0.999652
GCST90032428	8	Simple mode	-0.0114244	0.0251362	0.988641	0.941114	1.03857	0.663228
GCST90032428	8	Weighted mode	-0.00929324	0.0199966	0.99075	0.95267	1.03035	0.656226
GCST90032457	8	MR Egger	0.0899039	0.069334	1.09407	0.955051	1.25332	0.242374
GCST90032457	8	Weighted median	0.000164094	0.0377551	1.00016	0.928824	1.07698	0.996532
GCST90032457	8	Inverse variance weighted	0.0064083	0.0288036	1.00643	0.951185	1.06488	0.823938
GCST90032457	8	Simple mode	0.00391807	0.0560166	1.00393	0.899538	1.12043	0.946194
GCST90032457	8	Weighted mode	0.00158152	0.0431462	1.00158	0.920365	1.08997	0.971784
GCST90032478	8	MR Egger	-0.017445	0.0426152	0.982706	0.903959	1.06831	0.696487
GCST90032478	8	Weighted median	-0.0424985	0.0213691	0.958392	0.91908	0.999385	0.0467248
GCST90032478	8	Inverse variance weighted	-0.039652	0.0177038	0.961124	0.928345	0.99506	0.0251073
GCST90032478	8	Simple mode	-0.0401578	0.0294408	0.960638	0.906774	1.0177	0.214796
GCST90032478	8	Weighted mode	-0.0401578	0.0240381	0.960638	0.916427	1.00698	0.138728
GCST90032493	8	MR Egger	-0.0241381	0.0543556	0.976151	0.877503	1.08589	0.672554
GCST90032493	8	Weighted median	-0.0467752	0.0266278	0.954302	0.905774	1.00543	0.0789812
GCST90032493	8	Inverse variance weighted	-0.0566119	0.0225811	0.944961	0.90405	0.987723	0.0121745
GCST90032493	8	Simple mode	-0.0317025	0.0391766	0.968795	0.897189	1.04612	0.445018
GCST90032493	8	Weighted mode	-0.0414608	0.0302706	0.959387	0.904122	1.01803	0.213107
GCST90032501	8	MR Egger	0.113583	0.138725	1.12029	0.853579	1.47033	0.444215
GCST90032501	8	Weighted median	0.22715	0.0517273	1.25502	1.13402	1.38893	1.12669e-05
GCST90032501	8	Inverse variance weighted	0.176839	0.0544618	1.19344	1.07261	1.32788	0.00116618
GCST90032501	8	Simple mode	0.193737	0.0787483	1.21378	1.04018	1.41635	0.0434521
GCST90032501	8	Weighted mode	0.202118	0.0506231	1.22399	1.10838	1.35167	0.00523894
GCST90032537	8	MR Egger	-0.0601145	0.0247536	0.941657	0.897061	0.98847	0.051266
GCST90032537	8	Weighted median	-0.017683	0.0139413	0.982472	0.95599	1.00969	0.204659
GCST90032537	8	Inverse variance weighted	-0.0155514	0.0114342	0.984569	0.962749	1.00688	0.173807
GCST90032537	8	Simple mode	-0.0038334	0.0203816	0.996174	0.957163	1.03677	0.856149
GCST90032537	8	Weighted mode	-0.0199523	0.0143466	0.980245	0.953065	1.0082	0.206915
GCST90032565	8	MR Egger	0.0148663	0.0402885	1.01498	0.937912	1.09837	0.724802
GCST90032565	8	Weighted median	0.0231072	0.0205523	1.02338	0.982971	1.06544	0.260881
GCST90032565	8	Inverse variance weighted	0.0173789	0.0167372	1.01753	0.984692	1.05146	0.299112
GCST90032565	8	Simple mode	0.0283436	0.0301398	1.02875	0.969737	1.09135	0.37832
GCST90032565	8	Weighted mode	0.0217164	0.0230295	1.02195	0.976851	1.06914	0.377089
GCST90032575	8	MR Egger	0.12381	0.137135	1.1318	0.865044	1.48082	0.401405
GCST90032575	8	Weighted median	0.184765	0.0495591	1.20294	1.09158	1.32565	0.000192865
GCST90032575	8	Inverse variance weighted	0.157378	0.0530617	1.17044	1.05483	1.29872	0.00301764
GCST90032575	8	Simple mode	0.187211	0.0760932	1.20588	1.0388	1.39983	0.043447
GCST90032575	8	Weighted mode	0.184415	0.0485347	1.20251	1.09339	1.32253	0.00671783
GCST90032639	8	MR Egger	-0.0175291	0.0422288	0.982624	0.904568	1.06741	0.692504
GCST90032639	8	Weighted median	-0.00670982	0.0173931	0.993313	0.960021	1.02776	0.699664
GCST90032639	8	Inverse variance weighted	-0.027586	0.0163344	0.972791	0.94214	1.00444	0.0912521
GCST90032639	8	Simple mode	0.00400372	0.0260295	1.00401	0.954074	1.05656	0.882097
GCST90032639	8	Weighted mode	-0.00120933	0.0198438	0.998791	0.96069	1.0384	0.953108
