# Supplementary material for: Mediation Role of Gut Microbiota in the Causal Relationship Between m6A Regulatory Genes and Metabolic Dysfunction-Associated Steatotic Liver Disease: A Mendelian Randomization Study
Source: Biomedicines. 2026 Mar 11;14(3):630. doi: 10.3390/biomedicines14030630 (PMC13023808; doi:10.3390/biomedicines14030630)
Supplement: Supplementary file 1 [file biomedicines-14-00630-s001.zip › Supplementary Table S8_4 alternative MR analysis of CBLL1 expression and gutmicrobiota.xlsx]

## Sheet: Supplementary Table 8
id	nsnp	method	b	se	or	or_lci95	or_uci95	pvalue
GCST90032189	7	MR Egger	-0.142054	0.122522	0.867575	0.68236	1.10306	0.298644
GCST90032189	7	Weighted median	-0.0148305	0.0431719	0.985279	0.905338	1.07228	0.731207
GCST90032189	7	Inverse variance weighted	-0.009561	0.0367111	0.990485	0.921719	1.06438	0.794525
GCST90032189	7	Simple mode	-0.0208328	0.0624928	0.979383	0.866478	1.107	0.750201
GCST90032189	7	Weighted mode	-0.0186809	0.0443489	0.981492	0.89978	1.07063	0.688262
GCST90032204	7	MR Egger	0.0187488	0.0920225	1.01893	0.850768	1.22032	0.846588
GCST90032204	7	Weighted median	-0.00863715	0.0322306	0.9914	0.930709	1.05605	0.788715
GCST90032204	7	Inverse variance weighted	-0.0045108	0.0275725	0.995499	0.943128	1.05078	0.870048
GCST90032204	7	Simple mode	-0.0148542	0.0461049	0.985256	0.900127	1.07844	0.758245
GCST90032204	7	Weighted mode	-0.00597568	0.0335667	0.994042	0.930748	1.06164	0.864562
GCST90032205	7	MR Egger	-0.0687764	0.0807619	0.933535	0.796865	1.09365	0.433322
GCST90032205	7	Weighted median	0.0121354	0.0286009	1.01221	0.957028	1.07057	0.671346
GCST90032205	7	Inverse variance weighted	0.0154194	0.0241985	1.01554	0.968497	1.06487	0.523992
GCST90032205	7	Simple mode	0.0130421	0.0468971	1.01313	0.924154	1.11067	0.790271
GCST90032205	7	Weighted mode	0.0135914	0.0306609	1.01368	0.954561	1.07647	0.673099
GCST90032220	7	MR Egger	-0.16826	0.314342	0.845134	0.456407	1.56494	0.615399
GCST90032220	7	Weighted median	-0.0304663	0.116735	0.969993	0.771617	1.21937	0.794103
GCST90032220	7	Inverse variance weighted	-0.0109078	0.0941856	0.989151	0.822414	1.18969	0.907801
GCST90032220	7	Simple mode	0.0827422	0.170917	1.08626	0.777047	1.51852	0.645472
GCST90032220	7	Weighted mode	-0.0482306	0.121736	0.952914	0.750637	1.2097	0.70567
GCST90032233	7	MR Egger	-0.110928	0.12474	0.895003	0.70088	1.14289	0.414587
GCST90032233	7	Weighted median	-0.0058912	0.0445339	0.994126	0.911032	1.0848	0.894758
GCST90032233	7	Inverse variance weighted	-0.0168095	0.0373756	0.983331	0.913871	1.05807	0.652895
GCST90032233	7	Simple mode	-0.0353963	0.061037	0.965223	0.85639	1.08789	0.583077
GCST90032233	7	Weighted mode	-0.00722913	0.045608	0.992797	0.9079	1.08563	0.879259
GCST90032254	7	MR Egger	0.127441	0.0944852	1.13592	0.943886	1.36702	0.235269
GCST90032254	7	Weighted median	0.0447625	0.0360652	1.04578	0.974408	1.12238	0.214549
GCST90032254	7	Inverse variance weighted	0.0466571	0.0283104	1.04776	0.991208	1.10754	0.0993414
GCST90032254	7	Simple mode	0.0907767	0.0575042	1.09502	0.978307	1.22567	0.165503
GCST90032254	7	Weighted mode	0.0378212	0.0398095	1.03855	0.960592	1.12282	0.378767
GCST90032262	7	MR Egger	0.463929	0.624475	1.59031	0.467646	5.40812	0.490945
GCST90032262	7	Weighted median	-0.10774	0.15716	0.897861	0.65983	1.22176	0.493003
GCST90032262	7	Inverse variance weighted	-0.0516221	0.183152	0.949688	0.663253	1.35982	0.778055
GCST90032262	7	Simple mode	0.230136	0.283202	1.25877	0.722572	2.19287	0.447469
GCST90032262	7	Weighted mode	-0.251956	0.155804	0.777279	0.572735	1.05487	0.156977
GCST90032339	7	MR Egger	0.0495318	0.10114	1.05078	0.861826	1.28116	0.64505
GCST90032339	7	Weighted median	0.0238786	0.0241364	1.02417	0.976844	1.07378	0.322506
GCST90032339	7	Inverse variance weighted	0.025411	0.0278362	1.02574	0.971273	1.08325	0.361307
GCST90032339	7	Simple mode	0.00719043	0.0373432	1.00722	0.936129	1.0837	0.853663
GCST90032339	7	Weighted mode	0.0226402	0.0251424	1.0229	0.973713	1.07457	0.40256
GCST90032368	7	MR Egger	0.0762943	0.147816	1.07928	0.807813	1.44198	0.627761
GCST90032368	7	Weighted median	-0.0235109	0.0532659	0.976763	0.879931	1.08425	0.658933
GCST90032368	7	Inverse variance weighted	-0.00385058	0.0442899	0.996157	0.913329	1.0865	0.930719
GCST90032368	7	Simple mode	-0.0349792	0.0830506	0.965625	0.820568	1.13633	0.688295
GCST90032368	7	Weighted mode	-0.0198887	0.0650866	0.980308	0.862898	1.11369	0.770254
GCST90032424	7	MR Egger	-0.0387349	0.124615	0.962006	0.753535	1.22815	0.768465
GCST90032424	7	Weighted median	-0.00376871	0.0368091	0.996238	0.926895	1.07077	0.918451
GCST90032424	7	Inverse variance weighted	0.010529	0.0346651	1.01058	0.944202	1.08163	0.76133
GCST90032424	7	Simple mode	-0.00105402	0.0635813	0.998947	0.881903	1.13152	0.987311
GCST90032424	7	Weighted mode	-0.00671286	0.0406565	0.99331	0.917228	1.0757	0.874279
GCST90032428	7	MR Egger	-0.0135841	0.113581	0.986508	0.78962	1.23249	0.909459
GCST90032428	7	Weighted median	-0.0221405	0.0345129	0.978103	0.914127	1.04656	0.521189
GCST90032428	7	Inverse variance weighted	-0.00878672	0.031073	0.991252	0.932683	1.0535	0.777348
GCST90032428	7	Simple mode	-0.073297	0.070227	0.929325	0.809821	1.06646	0.336833
GCST90032428	7	Weighted mode	-0.055178	0.0377192	0.946317	0.878879	1.01893	0.193829
GCST90032457	7	MR Egger	0.0571421	0.17337	1.05881	0.753774	1.48728	0.755064
GCST90032457	7	Weighted median	0.0481836	0.0505787	1.04936	0.950326	1.15872	0.340769
GCST90032457	7	Inverse variance weighted	0.058367	0.0474207	1.0601	0.966013	1.16336	0.218385
GCST90032457	7	Simple mode	0.0701181	0.0739811	1.07263	0.92785	1.24001	0.379833
GCST90032457	7	Weighted mode	0.0353207	0.0545114	1.03595	0.930976	1.15276	0.541004
GCST90032478	7	MR Egger	-0.00938793	0.08953	0.990656	0.831215	1.18068	0.920565
GCST90032478	7	Weighted median	0.00695039	0.0331822	1.00697	0.943568	1.07464	0.834088
GCST90032478	7	Inverse variance weighted	0.00041727	0.0268257	1.00042	0.949176	1.05443	0.98759
GCST90032478	7	Simple mode	-0.0375334	0.0480545	0.963162	0.876586	1.05829	0.46446
GCST90032478	7	Weighted mode	0.00939602	0.0347475	1.00944	0.942981	1.08058	0.795907
GCST90032493	7	MR Egger	0.0613736	0.148632	1.0633	0.794578	1.42289	0.696773
GCST90032493	7	Weighted median	0.0113554	0.0426915	1.01142	0.930233	1.09969	0.790249
GCST90032493	7	Inverse variance weighted	0.044473	0.0407118	1.04548	0.965295	1.13232	0.274663
GCST90032493	7	Simple mode	0.0158425	0.0571265	1.01597	0.90835	1.13634	0.79084
GCST90032493	7	Weighted mode	0.00285253	0.0403946	1.00286	0.926519	1.08548	0.945998
GCST90032501	7	MR Egger	-0.216529	0.200729	0.805309	0.543373	1.19351	0.329983
GCST90032501	7	Weighted median	-0.168105	0.0821022	0.845265	0.719625	0.992841	0.0406084
GCST90032501	7	Inverse variance weighted	-0.108186	0.0601442	0.89746	0.797663	1.00974	0.0720531
GCST90032501	7	Simple mode	-0.0641048	0.149245	0.937907	0.700036	1.25661	0.682535
GCST90032501	7	Weighted mode	-0.203063	0.0877519	0.816227	0.68725	0.969408	0.0599347
GCST90032537	7	MR Egger	0.108303	0.0520026	1.11439	1.0064	1.23396	0.0917534
GCST90032537	7	Weighted median	0.00464886	0.0195157	1.00466	0.966956	1.04383	0.811717
GCST90032537	7	Inverse variance weighted	0.0069496	0.0188348	1.00697	0.970478	1.04484	0.712146
GCST90032537	7	Simple mode	0.0428932	0.0362387	1.04383	0.972257	1.12066	0.281324
GCST90032537	7	Weighted mode	0.00796806	0.0185051	1.008	0.972095	1.04523	0.681806
GCST90032565	7	MR Egger	-0.0286675	0.0890615	0.971739	0.816092	1.15707	0.760562
GCST90032565	7	Weighted median	-0.0158302	0.0322982	0.984294	0.923915	1.04862	0.624045
GCST90032565	7	Inverse variance weighted	-0.00346744	0.0253622	0.996539	0.948212	1.04733	0.891255
GCST90032565	7	Simple mode	-0.010641	0.0622306	0.989415	0.875804	1.11776	0.86985
GCST90032565	7	Weighted mode	-0.0172922	0.034041	0.982856	0.91942	1.05067	0.629597
GCST90032575	7	MR Egger	-0.232087	0.189675	0.792877	0.546702	1.1499	0.275616
GCST90032575	7	Weighted median	-0.174178	0.0754672	0.840147	0.72463	0.974079	0.020999
GCST90032575	7	Inverse variance weighted	-0.112327	0.0568322	0.893752	0.79954	0.999064	0.0481012
GCST90032575	7	Simple mode	-0.0224953	0.127453	0.977756	0.761623	1.25522	0.865709
GCST90032575	7	Weighted mode	-0.195537	0.0807151	0.822393	0.702058	0.963353	0.0516826
GCST90032639	7	MR Egger	-0.0397228	0.0649805	0.961056	0.846128	1.09159	0.567721
GCST90032639	7	Weighted median	-0.0369589	0.0229773	0.963716	0.921277	1.00811	0.107727
GCST90032639	7	Inverse variance weighted	-0.0324585	0.01947	0.968063	0.931816	1.00572	0.0954941
GCST90032639	7	Simple mode	-0.0199649	0.0326423	0.980233	0.919483	1.045	0.563226
GCST90032639	7	Weighted mode	-0.0432449	0.0242641	0.957677	0.913198	1.00432	0.124985
