# Supplementary material for: Mediation Role of Gut Microbiota in the Causal Relationship Between m6A Regulatory Genes and Metabolic Dysfunction-Associated Steatotic Liver Disease: A Mendelian Randomization Study
Source: Biomedicines. 2026 Mar 11;14(3):630. doi: 10.3390/biomedicines14030630 (PMC13023808; doi:10.3390/biomedicines14030630)
Supplement: Supplementary file 1 [file biomedicines-14-00630-s001.zip › Supplementary Table S9_4 alternative MR analysisof RBM15B expression and gut microbiota.xlsx]

## Sheet: Supplementary Table 9
id	nsnp	method	b	se	or	or_lci95	or_uci95	pvalue
GCST90032189	7	MR Egger	0.0357986	0.0583966	1.03645	0.924355	1.16213	0.566669
GCST90032189	7	Weighted median	0.0387376	0.0407261	1.0395	0.959747	1.12588	0.341516
GCST90032189	7	Inverse variance weighted	0.0480913	0.0346087	1.04927	0.980452	1.12291	0.164658
GCST90032189	7	Simple mode	0.0158695	0.0554108	1.016	0.911434	1.13255	0.784206
GCST90032189	7	Weighted mode	0.0374972	0.0439928	1.03821	0.95244	1.1317	0.426727
GCST90032204	7	MR Egger	0.0395885	0.0450864	1.04038	0.95239	1.1365	0.420096
GCST90032204	7	Weighted median	0.0546514	0.034503	1.05617	0.987109	1.13007	0.113203
GCST90032204	7	Inverse variance weighted	0.031705	0.0259914	1.03221	0.980946	1.08616	0.22253
GCST90032204	7	Simple mode	0.0334965	0.0598598	1.03406	0.919589	1.16279	0.596019
GCST90032204	7	Weighted mode	0.0621225	0.0360371	1.06409	0.991526	1.14197	0.135502
GCST90032205	7	MR Egger	-0.0134885	0.0384984	0.986602	0.914896	1.06393	0.740342
GCST90032205	7	Weighted median	-0.0228025	0.0275471	0.977456	0.92608	1.03168	0.407804
GCST90032205	7	Inverse variance weighted	-0.0204351	0.022816	0.979772	0.936923	1.02458	0.370441
GCST90032205	7	Simple mode	-0.00906796	0.0402369	0.990973	0.915823	1.07229	0.829176
GCST90032205	7	Weighted mode	-0.020677	0.0323036	0.979535	0.919439	1.04356	0.545769
GCST90032220	7	MR Egger	0.00715255	0.149804	1.00718	0.750915	1.3509	0.963767
GCST90032220	7	Weighted median	-0.0968481	0.108155	0.907694	0.734305	1.12203	0.370542
GCST90032220	7	Inverse variance weighted	-0.120263	0.088781	0.886687	0.745072	1.05522	0.175542
GCST90032220	7	Simple mode	-0.149815	0.150874	0.860867	0.640487	1.15708	0.359061
GCST90032220	7	Weighted mode	-0.0878042	0.114834	0.91594	0.731338	1.14714	0.47349
GCST90032233	7	MR Egger	0.0466682	0.0622986	1.04777	0.927338	1.18385	0.487518
GCST90032233	7	Weighted median	0.0302241	0.0442301	1.03069	0.945098	1.12402	0.494393
GCST90032233	7	Inverse variance weighted	0.0466297	0.0352373	1.04773	0.977814	1.12265	0.185734
GCST90032233	7	Simple mode	0.024788	0.0673635	1.0251	0.898306	1.16979	0.725526
GCST90032233	7	Weighted mode	0.0308567	0.0466156	1.03134	0.941284	1.13001	0.532595
GCST90032254	7	MR Egger	0.0158049	0.0450425	1.01593	0.930086	1.1097	0.739973
GCST90032254	7	Weighted median	0.00903528	0.0315286	1.00908	0.948607	1.0734	0.774438
GCST90032254	7	Inverse variance weighted	-0.00263327	0.0266944	0.99737	0.946528	1.05094	0.92142
GCST90032254	7	Simple mode	-0.00113736	0.0438719	0.998863	0.916561	1.08856	0.980158
GCST90032254	7	Weighted mode	0.00589629	0.0352947	1.00591	0.938679	1.07796	0.872812
GCST90032262	7	MR Egger	-0.24011	0.171339	0.786541	0.562179	1.10044	0.220017
GCST90032262	7	Weighted median	-0.210894	0.121392	0.80986	0.638379	1.0274	0.0823348
GCST90032262	7	Inverse variance weighted	-0.187802	0.101544	0.828779	0.679208	1.01129	0.0643895
GCST90032262	7	Simple mode	-0.182167	0.147752	0.833462	0.623902	1.11341	0.263715
GCST90032262	7	Weighted mode	-0.210102	0.138228	0.810502	0.618147	1.06271	0.179331
GCST90032339	7	MR Egger	0.045901	0.0317544	1.04697	0.983795	1.1142	0.207943
GCST90032339	7	Weighted median	0.00193376	0.023358	1.00194	0.957099	1.04887	0.93402
GCST90032339	7	Inverse variance weighted	0.0142512	0.0188192	1.01435	0.97762	1.05247	0.448888
GCST90032339	7	Simple mode	0.0105547	0.0352318	1.01061	0.943179	1.08286	0.774606
GCST90032339	7	Weighted mode	0.00986153	0.0247333	1.00991	0.96212	1.06007	0.703905
GCST90032368	7	MR Egger	-0.00837859	0.0704592	0.991656	0.863744	1.13851	0.909973
GCST90032368	7	Weighted median	0.0304047	0.0520688	1.03087	0.930857	1.14163	0.559265
GCST90032368	7	Inverse variance weighted	0.00560288	0.0417575	1.00562	0.926592	1.09139	0.893263
GCST90032368	7	Simple mode	-0.0794695	0.085823	0.923606	0.780608	1.0928	0.390187
GCST90032368	7	Weighted mode	0.030915	0.0538369	1.0314	0.92811	1.14618	0.586676
GCST90032424	7	MR Egger	0.000971549	0.0454983	1.00097	0.915573	1.09434	0.98379
GCST90032424	7	Weighted median	0.0146987	0.0323805	1.01481	0.952403	1.0813	0.649875
GCST90032424	7	Inverse variance weighted	0.0178955	0.0269645	1.01806	0.965649	1.07331	0.506901
GCST90032424	7	Simple mode	-0.0188933	0.042692	0.981284	0.902515	1.06693	0.673599
GCST90032424	7	Weighted mode	0.0169617	0.0336889	1.01711	0.952116	1.08653	0.632573
GCST90032428	7	MR Egger	-0.0320864	0.034004	0.968423	0.905983	1.03517	0.388698
GCST90032428	7	Weighted median	-0.0367239	0.023755	0.963942	0.92009	1.00988	0.122119
GCST90032428	7	Inverse variance weighted	-0.0290454	0.0201524	0.971372	0.933752	1.01051	0.149503
GCST90032428	7	Simple mode	-0.0378367	0.0332959	0.96287	0.90204	1.0278	0.299141
GCST90032428	7	Weighted mode	-0.0373585	0.0256114	0.963331	0.916167	1.01292	0.194937
GCST90032457	7	MR Egger	-0.0161849	0.0694493	0.983945	0.858726	1.12742	0.824966
GCST90032457	7	Weighted median	-0.00315154	0.0527763	0.996853	0.898891	1.10549	0.952383
GCST90032457	7	Inverse variance weighted	-0.03089	0.0411589	0.969582	0.894436	1.05104	0.452951
GCST90032457	7	Simple mode	-0.0227232	0.0871259	0.977533	0.824078	1.15956	0.80296
GCST90032457	7	Weighted mode	0.0121116	0.0656243	1.01219	0.890019	1.15112	0.859655
GCST90032478	7	MR Egger	0.0118979	0.0426826	1.01197	0.930754	1.10027	0.791596
GCST90032478	7	Weighted median	-0.00657306	0.0295004	0.993448	0.937636	1.05258	0.823681
GCST90032478	7	Inverse variance weighted	-0.00964912	0.0252957	0.990397	0.942491	1.04074	0.702868
GCST90032478	7	Simple mode	-0.0112919	0.0398824	0.988772	0.914423	1.06916	0.786591
GCST90032478	7	Weighted mode	0.00150178	0.0329316	1.0015	0.938902	1.06828	0.965107
GCST90032493	7	MR Egger	-0.0915839	0.0544398	0.912485	0.820135	1.01523	0.153336
GCST90032493	7	Weighted median	-0.0932276	0.0384543	0.910986	0.844848	0.982301	0.0153348
GCST90032493	7	Inverse variance weighted	-0.0694923	0.0322636	0.932867	0.875702	0.993764	0.0312488
GCST90032493	7	Simple mode	-0.100189	0.058072	0.904666	0.80734	1.01373	0.135238
GCST90032493	7	Weighted mode	-0.0946325	0.0392588	0.909707	0.842333	0.98247	0.0525397
GCST90032501	7	MR Egger	0.110123	0.0956714	1.11642	0.925526	1.34668	0.301764
GCST90032501	7	Weighted median	0.0898411	0.0699128	1.094	0.953908	1.25467	0.198776
GCST90032501	7	Inverse variance weighted	0.0895994	0.0566994	1.09374	0.978699	1.2223	0.114049
GCST90032501	7	Simple mode	0.151936	0.107456	1.16409	0.943011	1.43699	0.207108
GCST90032501	7	Weighted mode	0.0864102	0.0747567	1.09025	0.941658	1.2623	0.291671
GCST90032537	7	MR Egger	-0.0152657	0.0247933	0.98485	0.938136	1.03389	0.565024
GCST90032537	7	Weighted median	-0.0167167	0.0188509	0.983422	0.94775	1.02044	0.375192
GCST90032537	7	Inverse variance weighted	-0.00881198	0.0146937	0.991227	0.963087	1.02019	0.548698
GCST90032537	7	Simple mode	0.00696872	0.0276624	1.00699	0.953849	1.0631	0.80951
GCST90032537	7	Weighted mode	-0.0183355	0.0179951	0.981832	0.947805	1.01708	0.347555
GCST90032565	7	MR Egger	0.0427143	0.040349	1.04364	0.964284	1.12953	0.338212
GCST90032565	7	Weighted median	0.054654	0.0281331	1.05618	0.999513	1.11605	0.0520533
GCST90032565	7	Inverse variance weighted	0.0589834	0.0239128	1.06076	1.01219	1.11166	0.0136401
GCST90032565	7	Simple mode	0.0532316	0.0408494	1.05467	0.973524	1.14259	0.240306
GCST90032565	7	Weighted mode	0.0511551	0.0295895	1.05249	0.993183	1.11533	0.134573
GCST90032575	7	MR Egger	0.108043	0.0904034	1.1141	0.933189	1.33007	0.285629
GCST90032575	7	Weighted median	0.110094	0.0666774	1.11638	0.979617	1.27224	0.0987089
GCST90032575	7	Inverse variance weighted	0.10913	0.0535774	1.11531	1.00413	1.2388	0.0416633
GCST90032575	7	Simple mode	0.187565	0.0933017	1.20631	1.0047	1.44837	0.0911158
GCST90032575	7	Weighted mode	0.118313	0.0726982	1.1256	0.976115	1.29797	0.154764
GCST90032639	7	MR Egger	-0.00927639	0.030976	0.990767	0.932404	1.05278	0.776631
GCST90032639	7	Weighted median	-0.0269667	0.0236091	0.973394	0.929377	1.01949	0.253364
GCST90032639	7	Inverse variance weighted	-0.0295228	0.0183579	0.970909	0.936595	1.00648	0.107796
GCST90032639	7	Simple mode	-0.0331702	0.0370669	0.967374	0.899585	1.04027	0.40532
GCST90032639	7	Weighted mode	-0.0252893	0.0267578	0.975028	0.92521	1.02753	0.381086
